# Supplementary material for: At home at least: the taxonomic position of some north African Xerocrassa species (Pulmonata, )
Source: Zookeys. 2017 Oct 26;(712):1–27. doi: 10.3897/zookeys.712.13066 (PMC5674202; doi:10.3897/zookeys.712.13066)
Supplement: XML Treatment for Xerocrassa (Xerocrassa) latastei [file zookeys.712.13066-treatment1.xml]

<!DOCTYPE tp:taxon-treatment
  PUBLIC "-//TaxonX//DTD Taxonomic Treatment Publishing DTD v0 20100105//EN" "tax-treatment-NSO.dtd">
<tp:taxon-treatment xmlns:tp="http://www.plazi.org/taxpub"><tp:treatment-meta><kwd-group><label>Taxon classification</label><kwd><named-content xmlns:xlink="http://www.w3.org/1999/xlink" content-type="kingdom">Animalia</named-content></kwd><kwd><named-content xmlns:xlink="http://www.w3.org/1999/xlink" content-type="order">Pulmonata</named-content></kwd><kwd><named-content xmlns:xlink="http://www.w3.org/1999/xlink" content-type="family">Geomitridae</named-content></kwd></kwd-group><mixed-citation publication-type="journal"><person-group><name><surname>Ezzine</surname><given-names>Issaad Kawther</given-names></name><name><surname>Pfarrer</surname><given-names>Beat</given-names></name><name><surname>Dimassi</surname><given-names>Najet</given-names></name><name><surname>Said</surname><given-names>Khaled</given-names></name><name><surname>Neubert</surname><given-names>Eike</given-names></name></person-group><article-title>At home at least: the taxonomic position of some north African <italic><tp:taxon-name><tp:taxon-name-part taxon-name-part-type="genus" reg="Xerocrassa">Xerocrassa</tp:taxon-name-part></tp:taxon-name></italic> species (<tp:taxon-name><tp:taxon-name-part taxon-name-part-type="infraclass">Pulmonata</tp:taxon-name-part></tp:taxon-name>, <tp:taxon-name>Geomitridae</tp:taxon-name>)</article-title><source>Zookeys</source><day>26</day><month>10</month><year>2017</year><volume>2017</volume><issue>712</issue><fpage>1</fpage><lpage>27</lpage><pub-id pub-id-type="doi">10.3897/zookeys.712.13066</pub-id></mixed-citation></tp:treatment-meta><tp:nomenclature><tp:taxon-name>
              <tp:taxon-name-part taxon-name-part-type="genus" reg="Xerocrassa">Xerocrassa</tp:taxon-name-part> (<tp:taxon-name-part taxon-name-part-type="subgenus" reg="Xerocrassa">Xerocrassa</tp:taxon-name-part>) <tp:taxon-name-part taxon-name-part-type="species" reg="latastei">latastei</tp:taxon-name-part></tp:taxon-name><tp:taxon-authority>(Letourneux in Letourneux &amp; Bourguignat, 1887)</tp:taxon-authority><xref ref-type="fig" rid="F1">Figs 1</xref><xref ref-type="fig" rid="F2">, 2</xref><xref ref-type="fig" rid="F3">, 3</xref><tp:nomenclature-citation-list><tp:nomenclature-citation><tp:taxon-name/><comment>1887 <tp:taxon-name><tp:taxon-name-part taxon-name-part-type="genus" reg="Helix">Helix</tp:taxon-name-part> <tp:taxon-name-part taxon-name-part-type="species" reg="latastei">latastei</tp:taxon-name-part></tp:taxon-name> Letourneux in Letourneux &amp; Bourguignat, Prodrome de la malacologie terrestre et fluviatile de la Tunisie: 63 [Ketenna et dans le vallon de l’Oued El-Ftour, ainsi qu’à l’oasis du Hammam de Gabès. Plaine entre Ras-el-Aïn et Sidi-Salem-Bouguerara. Bir-el-Ahmar. Bords de l’Oued Medzesar et de l’Oued Taferma entre Aïn-Magroun et Fratis. Ras-ed-Djerf, vis-à-vis de Djerba; Zarzis, etc. (Let.). — En Algérie: Ouled Naïl près de Biskraoù, à Aïn-Gussera, à Bou-Ghezoul sur les hauts plateaux, entre Boghar et Laghouat et entre cette ville et Djelfa]. </comment></tp:nomenclature-citation></tp:nomenclature-citation-list></tp:nomenclature><tp:treatment-sec sec-type="Type specimens" id="SECID0EHRAI"><title>Type specimens.</title><p>
              <xref ref-type="bibr" rid="B8">Brandt (1959</xref>: 113) considered four taxa of hygromiid species described by Letourneux and Bourguignat, 1887 to constitute the species <italic><tp:taxon-name><tp:taxon-name-part taxon-name-part-type="genus" reg="Helix">H.</tp:taxon-name-part> <tp:taxon-name-part taxon-name-part-type="species" reg="latastei">latastei</tp:taxon-name-part></tp:taxon-name></italic>. Our investigation of the type specimens of these taxa revealed that the species <italic><tp:taxon-name><tp:taxon-name-part taxon-name-part-type="genus" reg="Helix">Helix</tp:taxon-name-part> <tp:taxon-name-part taxon-name-part-type="species" reg="fratisiana">fratisiana</tp:taxon-name-part></tp:taxon-name></italic> and <italic><tp:taxon-name><tp:taxon-name-part taxon-name-part-type="genus" reg="Helix">Helix</tp:taxon-name-part> <tp:taxon-name-part taxon-name-part-type="species" reg="tafermica">tafermica</tp:taxon-name-part></tp:taxon-name></italic>, which had been listed by him in the synonymy of <italic><tp:taxon-name><tp:taxon-name-part taxon-name-part-type="genus" reg="Helix">H.</tp:taxon-name-part> <tp:taxon-name-part taxon-name-part-type="species" reg="latastei">latastei</tp:taxon-name-part></tp:taxon-name></italic>, belong to species of the <tp:taxon-name><tp:taxon-name-part taxon-name-part-type="family">Hygromiidae</tp:taxon-name-part></tp:taxon-name> living in Tunisia. In order to stabilize nomenclature, we herewith select <named-content xmlns:xlink="http://www.w3.org/1999/xlink" content-type="dwc:institutional_code" xlink:type="simple">MHNG-MOLL</named-content> 115121 as lectotype for <italic><tp:taxon-name><tp:taxon-name-part taxon-name-part-type="genus" reg="Helix">Helix</tp:taxon-name-part> <tp:taxon-name-part taxon-name-part-type="species" reg="latastei">latastei</tp:taxon-name-part></tp:taxon-name></italic> [hic!]. Thus, <!--PageBreak-->the type locality of this species is herewith restricted to Ketenna [= Kettana]: mouth of Oued El Ferd, Gouv. Gabés, at 33.7575 10.2047; paralectotypes <named-content xmlns:xlink="http://www.w3.org/1999/xlink" content-type="dwc:institutional_code" xlink:type="simple">MHNG-MOLL</named-content> 115121b/4, <named-content xmlns:xlink="http://www.w3.org/1999/xlink" content-type="dwc:institutional_code" xlink:type="simple">MHNG-MOLL</named-content> 115128/2.</p></tp:treatment-sec><tp:treatment-sec sec-type="material" id="SECID0E5TAI"><title>Additional specimens examined.</title><p>Bou Hedma, 29.3.1997, leg. J. Gugel, <named-content xmlns:xlink="http://www.w3.org/1999/xlink" content-type="dwc:verbatimCoordinates" xlink:type="simple"><named-content content-type="geo-json" specific-use="{&#34;type&#34;:&#34;Point&#34;,&#34;coordinates&#34;:[9.488000,34.495800]}" id="NCID0EHUAI" xlink:type="simple">34.4958°N 9.488°E</named-content></named-content>, <named-content xmlns:xlink="http://www.w3.org/1999/xlink" content-type="dwc:institutional_code" xlink:type="simple">NMBE</named-content> 516753/1; Boughrara, Medenine, 6.12.2015, leg. Ezzine, <named-content xmlns:xlink="http://www.w3.org/1999/xlink" content-type="dwc:institutional_code" xlink:type="simple">NMBE</named-content> 541952/3, ditto, <named-content xmlns:xlink="http://www.w3.org/1999/xlink" content-type="dwc:institutional_code" xlink:type="simple">NMBE</named-content> 547176/3; ditto, <named-content xmlns:xlink="http://www.w3.org/1999/xlink" content-type="dwc:institutional_code" xlink:type="simple">NMBE</named-content> 541955/7 (preserved); Jorf (El Djorf), Mednine, 6.12.2015, leg. Ezzine, <named-content xmlns:xlink="http://www.w3.org/1999/xlink" content-type="dwc:institutional_code" xlink:type="simple">NMBE</named-content> 541956/1 (preserved), <named-content xmlns:xlink="http://www.w3.org/1999/xlink" content-type="dwc:institutional_code" xlink:type="simple">NMBE</named-content> 549907/1 (anat.); “plaine entre Ras-el-Aïn et Sidi-Salem-Bouguerara”, <named-content xmlns:xlink="http://www.w3.org/1999/xlink" content-type="dwc:institutional_code" xlink:type="simple">MHNG-MOLL</named-content> 115118/3, <named-content xmlns:xlink="http://www.w3.org/1999/xlink" content-type="dwc:institutional_code" xlink:type="simple">MHNG-MOLL</named-content> 115126/6, <named-content xmlns:xlink="http://www.w3.org/1999/xlink" content-type="dwc:institutional_code" xlink:type="simple">MHNG-MOLL</named-content> 115127/6, <named-content xmlns:xlink="http://www.w3.org/1999/xlink" content-type="dwc:institutional_code" xlink:type="simple">MHNG-MOLL</named-content> 115129/4; Bir-el-Ahmar <named-content xmlns:xlink="http://www.w3.org/1999/xlink" content-type="dwc:institutional_code" xlink:type="simple">MHNG-MOLL</named-content> 115119/1; Zarzis <named-content xmlns:xlink="http://www.w3.org/1999/xlink" content-type="dwc:institutional_code" xlink:type="simple">MHNG-MOLL</named-content> 115120/2; “Oued el Ftour près de Gabès” <named-content xmlns:xlink="http://www.w3.org/1999/xlink" content-type="dwc:institutional_code" xlink:type="simple">MHNG-MOLL</named-content> 115124/6; “Ras-ed-Djerf, vis-à-vis de Djerba” <named-content xmlns:xlink="http://www.w3.org/1999/xlink" content-type="dwc:institutional_code" xlink:type="simple">MHNG-MOLL</named-content> 115125/1. — Specimens recorded from literature: ruins of Gighti close Djorf (Djerba) (<xref ref-type="bibr" rid="B35">Jaeckel 1963</xref>).</p></tp:treatment-sec><tp:treatment-sec sec-type="diagnosis" id="SECID0EWWAI"><title>Diagnosis.</title><p>Shell small to medium sized, thick, basic colour white; protoconch brownish to blackish; three first whorls with granulations; whorls ribbed; suture moderately deep; umbilicus very small, conical.</p></tp:treatment-sec><tp:treatment-sec sec-type="description" id="SECID0E2WAI"><title>Description.</title><p>Shell small to medium sized, depressed globular, thick, basic colour creamy white; protoconch very small, brownish to blackish, smooth, consisting of 1½ whorls; teleoconch consisting of 5½ slightly flattened whorls, sculptured by moderately sized axial ribs; three first whorls brown with whitish granules; lower teleoconch whorls with up to 5 brown spherical bands; suture moderately deep; underside often white; aperture sub-spherical, slightly descending; columellar peristome thick; umbilicus moderately small, conical.</p></tp:treatment-sec><tp:treatment-sec sec-type="Genital anatomy" id="SECID0EAXAI"><title>Genital anatomy.</title><p>The description of the genital organs is taken from an adult and mature specimen collected in El Djorf. Figure <xref ref-type="fig" rid="F1">1B</xref> shows the lumen of the atrium with its internal structures.</p><fig id="F1" position="float" orientation="portrait"><label>Figure 1.</label><caption><p>Anatomy of genital organs of <italic><tp:taxon-name><tp:taxon-name-part taxon-name-part-type="genus" reg="Xerocrassa">Xerocrassa</tp:taxon-name-part> <tp:taxon-name-part taxon-name-part-type="species" reg="latastei">latastei</tp:taxon-name-part></tp:taxon-name></italic>; Jorf, 6.12.2015, leg. Ezzine, <named-content xmlns:xlink="http://www.w3.org/1999/xlink" content-type="dwc:institutional_code" xlink:type="simple">NMBE</named-content> 549907/1; <bold>A</bold> situs <bold>B</bold> atrium. Abbreviations: a = atrium; al = atrial lumen; ds = dart sac(s); ep = epiphallus; fl = flagellum; gm = glandulae mucosae; itc = internal tissue cone; mrp = penial retractor muscle; p = penis; ped = pedunculus; po = pore of penial papilla; pp = penial papilla; sod = spermoviduct; sti = stimulator (?); vd = vas deferens.</p></caption><graphic xmlns:xlink="http://www.w3.org/1999/xlink" xlink:href="zookeys-712-001-g001.jpg" position="float" orientation="portrait" xlink:type="simple" id="oo_164249.jpg"/></fig><p>Male part. Penis club-shaped, thick; epiphallus longer than penis; penial retractor muscle inserting at the boundary between penis and epiphallus, with a strong fascia enveloping the genitals; flagellum short; penial papilla subdivided in a simple basal shaft and a subsequent part characterised by deep perpendicular grooves, terminal part of the penial papilla strongly kinked, with central pore at its tip.</p><p>Genital atrium. Considerably thickened, lumen filled by two structures: 1) a strong crest of fleshy tissue (here called stimulator), auricle-shaped, the interior side (i.e. opposite to the penial papilla) with zigzag-shaped longitudinal pilasters becoming smooth when entering the interior wall of the atrium, and 2) a longitudinal spoon- or tongue-shaped tissue plate (here called internal tissue cone), with the outer rims bent upwards forming a hollow structure.</p><p>Female part. Two very small, almost spherical dart sacs in opposite position; glandulae mucosae simple, tubes randomly attached on the vaginal wall between dart sacs and pedunculus; vagina moderately long, pedunculus formed by a quite strong tube.</p><p>Measurements. Lectotype <italic><tp:taxon-name><tp:taxon-name-part taxon-name-part-type="species" reg="latastei">latastei</tp:taxon-name-part></tp:taxon-name></italic>: <abbrev xmlns:xlink="http://www.w3.org/1999/xlink" xlink:title="shell diameter" id="ABBRID0E1YAI" xlink:type="simple">D</abbrev>: 15.9 mm; <abbrev xmlns:xlink="http://www.w3.org/1999/xlink" xlink:title="shell height" id="ABBRID0E5YAI" xlink:type="simple">H</abbrev>: 12.39 mm; <abbrev xmlns:xlink="http://www.w3.org/1999/xlink" xlink:title="peristome diameter" id="ABBRID0ECZAI" xlink:type="simple">PD</abbrev>: 8.58 mm; <abbrev xmlns:xlink="http://www.w3.org/1999/xlink" xlink:title="peristome height" id="ABBRID0EGZAI" xlink:type="simple">PH</abbrev>: 6.72; <abbrev xmlns:xlink="http://www.w3.org/1999/xlink" xlink:title="number of whorls" id="ABBRID0EKZAI" xlink:type="simple">W</abbrev>: 6.25.</p><!--PageBreak--></tp:treatment-sec><tp:treatment-sec sec-type="distribution" id="SECID0EPZAI"><title>Distribution</title><p>(Fig. <xref ref-type="fig" rid="F2">2</xref>). This species is currently known from the coastal and neighbouring inland areas of central and southern Tunisia. It occurs almost in sympatry with <italic><tp:taxon-name><tp:taxon-name-part taxon-name-part-type="genus" reg="Helix">H.</tp:taxon-name-part> <tp:taxon-name-part taxon-name-part-type="species" reg=" latasteopsis"> latasteopsis</tp:taxon-name-part></tp:taxon-name></italic> in some areas of the province Medenine and Sidi Bouzid.</p><p>The Senckenberg Museum houses a considerable number of dry shells under the name <italic><tp:taxon-name><tp:taxon-name-part taxon-name-part-type="genus" reg="Helix">H.</tp:taxon-name-part> <tp:taxon-name-part taxon-name-part-type="species" reg="latatstei">latatstei</tp:taxon-name-part></tp:taxon-name></italic> from Libya, based on the collections of <xref ref-type="bibr" rid="B8">Brandt (1959</xref>: 112 ff.). They were examined by Neubert during the last years, and they in fact are very similar to <italic><tp:taxon-name><tp:taxon-name-part taxon-name-part-type="genus" reg="Xerocrassa">X.</tp:taxon-name-part> <tp:taxon-name-part taxon-name-part-type="species" reg="latastei">latastei</tp:taxon-name-part></tp:taxon-name></italic> from Tunisia. However, all these shells were collected in the Cyrenaica and its hinterland with the westernmost locality being Marsa Brega (ca. 200 km SSW of Bengasi). So far we have not seen any shells from the Sirte nor the Tripolitanian area towards Tunisia, which embraces almost half of the coastal stripe of Libya. The gap to the Tunisian populations is more than 800 km as the crow flies. This area was visited several times by Kaltenbach (Kaltenbach 1950a; 1950b), but there are no records for <italic><tp:taxon-name><tp:taxon-name-part taxon-name-part-type="genus" reg="Xerocrassa">X.</tp:taxon-name-part> <tp:taxon-name-part taxon-name-part-type="species" reg="latastei">latastei</tp:taxon-name-part></tp:taxon-name></italic> from this area in his rich collection, which is also housed in SMF. As long as no preserved specimens from the Cyrenaica are available, we consider these populations as not conspecific.</p><fig id="F2" position="float" orientation="portrait"><label>Figure 2.</label><caption><p>Distribution of <italic><tp:taxon-name><tp:taxon-name-part taxon-name-part-type="genus" reg="Xerocrassa">Xerocrassa</tp:taxon-name-part> <tp:taxon-name-part taxon-name-part-type="species" reg="latastei">latastei</tp:taxon-name-part></tp:taxon-name></italic>, <italic><tp:taxon-name><tp:taxon-name-part taxon-name-part-type="genus" reg="Xerocrassa">Xerocrassa</tp:taxon-name-part> <tp:taxon-name-part taxon-name-part-type="species" reg="latasteopsis">latasteopsis</tp:taxon-name-part></tp:taxon-name></italic> and <italic><tp:taxon-name><tp:taxon-name-part taxon-name-part-type="genus" reg="Xerocrassa">Xerocrassa</tp:taxon-name-part> <tp:taxon-name-part taxon-name-part-type="species" reg="lacertara">lacertara</tp:taxon-name-part></tp:taxon-name></italic>.</p></caption><graphic xmlns:xlink="http://www.w3.org/1999/xlink" xlink:href="zookeys-712-001-g002.jpg" position="float" orientation="portrait" xlink:type="simple" id="oo_164250.jpg"/></fig></tp:treatment-sec><tp:treatment-sec sec-type="remarks" id="SECID0EZ3AI"><title>Remark.</title><p>Specimens of this species are characterized by a globose shell with a quite small umbilicus if compared to the large <italic><tp:taxon-name><tp:taxon-name-part taxon-name-part-type="genus" reg="Cernuella">Cernuella</tp:taxon-name-part></tp:taxon-name></italic> species, which live sympatrically in southern Tunisia.</p><p>The internal structures in the genital atrium are poorly understood. However, when dissecting the atrium, the internal tissue cone is always found to almost completely envelop the penial papilla; the situation shown in Fig. <xref ref-type="fig" rid="F1">1B</xref> is the result of pulling the penial papilla out of the internal tissue cone. Spreading the opened atrium then leads to a position of this organ on the right side.</p><fig id="F3" position="float" orientation="portrait"><label>Figure 3.</label><caption><p>Anatomy of genital organs of <italic><tp:taxon-name><tp:taxon-name-part taxon-name-part-type="genus" reg="Xerocrassa">Xerocrassa</tp:taxon-name-part> <tp:taxon-name-part taxon-name-part-type="species" reg="latasteopsis">latasteopsis</tp:taxon-name-part></tp:taxon-name></italic>; <bold>A</bold> <italic><tp:taxon-name><tp:taxon-name-part taxon-name-part-type="genus" reg="Xerocrassa">X.</tp:taxon-name-part> <tp:taxon-name-part taxon-name-part-type="species" reg="latasteopsis">latasteopsis</tp:taxon-name-part></tp:taxon-name></italic>, <named-content xmlns:xlink="http://www.w3.org/1999/xlink" content-type="dwc:institutional_code" xlink:type="simple">NMBE</named-content> 551301, Henchir el Zitouna: situs, penial lumen and atrial lumen <bold>B</bold> <italic><tp:taxon-name><tp:taxon-name-part taxon-name-part-type="genus" reg="Xerocrassa">X.</tp:taxon-name-part> <tp:taxon-name-part taxon-name-part-type="species" reg="latasteopsis">latasteopsis</tp:taxon-name-part></tp:taxon-name></italic> <named-content xmlns:xlink="http://www.w3.org/1999/xlink" content-type="dwc:institutional_code" xlink:type="simple">NMBE</named-content> 549906, Sidi Aich 2, situs, penial lumen; and atrial lumen.</p></caption><graphic xmlns:xlink="http://www.w3.org/1999/xlink" xlink:href="zookeys-712-001-g003.jpg" position="float" orientation="portrait" xlink:type="simple" id="oo_164251.jpg"/></fig></tp:treatment-sec><ref-list><ref id="B8"><mixed-citation xmlns:xlink="http://www.w3.org/1999/xlink" xlink:type="simple">
          <person-group><name name-style="western"><surname>Brandt</surname><given-names>RA</given-names></name></person-group> (<year>1959</year>) Die <tp:taxon-name>Helicellinae</tp:taxon-name> der Cyrenaika. Archiv für Molluskenkunde 88(4/6): 81–150, Taf. 6–11.</mixed-citation></ref><ref id="B35"><mixed-citation xmlns:xlink="http://www.w3.org/1999/xlink" xlink:type="simple">
          <person-group><name name-style="western"><surname>Jaeckel</surname><given-names>SH</given-names></name></person-group> (<year>1963</year>) Landmollusken von der Insel Djerba (Tunesien) Zoologische Abhandlungen, Abhandlungen und Berichte aus dem Staatlchen Museum für Tierkunde in Dresden 26(13): 257–261.</mixed-citation></ref></ref-list></tp:taxon-treatment>
