# Supplementary material for: At home at least: the taxonomic position of some north African Xerocrassa species (Pulmonata, )
Source: Zookeys. 2017 Oct 26;(712):1–27. doi: 10.3897/zookeys.712.13066 (PMC5674202; doi:10.3897/zookeys.712.13066)
Supplement: XML Treatment for Xerocrassa latasteopsis [file zookeys.712.13066-treatment2.xml]

<!DOCTYPE tp:taxon-treatment
  PUBLIC "-//TaxonX//DTD Taxonomic Treatment Publishing DTD v0 20100105//EN" "tax-treatment-NSO.dtd">
<tp:taxon-treatment xmlns:tp="http://www.plazi.org/taxpub"><tp:treatment-meta><kwd-group><label>Taxon classification</label><kwd><named-content xmlns:xlink="http://www.w3.org/1999/xlink" content-type="kingdom">Animalia</named-content></kwd><kwd><named-content xmlns:xlink="http://www.w3.org/1999/xlink" content-type="order">Pulmonata</named-content></kwd><kwd><named-content xmlns:xlink="http://www.w3.org/1999/xlink" content-type="family">Geomitridae</named-content></kwd></kwd-group><mixed-citation publication-type="journal"><person-group><name><surname>Ezzine</surname><given-names>Issaad Kawther</given-names></name><name><surname>Pfarrer</surname><given-names>Beat</given-names></name><name><surname>Dimassi</surname><given-names>Najet</given-names></name><name><surname>Said</surname><given-names>Khaled</given-names></name><name><surname>Neubert</surname><given-names>Eike</given-names></name></person-group><article-title>At home at least: the taxonomic position of some north African <italic><tp:taxon-name><tp:taxon-name-part taxon-name-part-type="genus" reg="Xerocrassa">Xerocrassa</tp:taxon-name-part></tp:taxon-name></italic> species (<tp:taxon-name><tp:taxon-name-part taxon-name-part-type="infraclass">Pulmonata</tp:taxon-name-part></tp:taxon-name>, <tp:taxon-name>Geomitridae</tp:taxon-name>)</article-title><source>Zookeys</source><day>26</day><month>10</month><year>2017</year><volume>2017</volume><issue>712</issue><fpage>1</fpage><lpage>27</lpage><pub-id pub-id-type="doi">10.3897/zookeys.712.13066</pub-id></mixed-citation></tp:treatment-meta><tp:nomenclature><tp:taxon-name>
              <tp:taxon-name-part taxon-name-part-type="genus" reg="Xerocrassa">Xerocrassa</tp:taxon-name-part>
              <tp:taxon-name-part taxon-name-part-type="species" reg="latasteopsis">latasteopsis</tp:taxon-name-part>
            </tp:taxon-name><tp:taxon-authority>(Letourneux &amp; Bourguignat, 1887)</tp:taxon-authority><xref ref-type="fig" rid="F2">Figs 2</xref><xref ref-type="fig" rid="F3">, 3</xref><xref ref-type="fig" rid="F4">, 5–6</xref><tp:nomenclature-citation-list><tp:nomenclature-citation><tp:taxon-name/><comment>1887 <tp:taxon-name><tp:taxon-name-part taxon-name-part-type="genus" reg="Helix">Helix</tp:taxon-name-part> <tp:taxon-name-part taxon-name-part-type="species" reg="latasteopsis">latasteopsis</tp:taxon-name-part></tp:taxon-name> Letourneux &amp; Bourguignat, Prodrome de la malacologie terrestre et fluviatile de la Tunisie: 63 [Foum-Hallouf et à Ras-ed-Djerf, vis-a-vis de Djerba]. </comment></tp:nomenclature-citation></tp:nomenclature-citation-list></tp:nomenclature><tp:treatment-sec sec-type="Type specimens" id="SECID0EIBBI"><title>Type specimens.</title><p>
              <italic><tp:taxon-name><tp:taxon-name-part taxon-name-part-type="species" reg="latasteopsis">latasteopsis</tp:taxon-name-part></tp:taxon-name></italic>: Foum Hallouf <named-content xmlns:xlink="http://www.w3.org/1999/xlink" content-type="dwc:institutional_code" xlink:type="simple">MHNG-MOLL</named-content> 115131/1 here selected as lectotype [hic!]. paralectotype: Ras-ed-Djerf <named-content xmlns:xlink="http://www.w3.org/1999/xlink" content-type="dwc:institutional_code" xlink:type="simple">MHNG-MOLL</named-content> 115130/1.</p></tp:treatment-sec><tp:treatment-sec sec-type="Additional specimens" id="SECID0ECCBI"><title>Additional specimens.</title><p>Oasis NE of Tozeur, 10.12.2015, leg. Ezzine, <named-content xmlns:xlink="http://www.w3.org/1999/xlink" content-type="dwc:verbatimCoordinates" xlink:type="simple"><named-content content-type="geo-json" specific-use="{&#34;type&#34;:&#34;Point&#34;,&#34;coordinates&#34;:[8.042100,33.967200]}" id="NCID0ELCBI" xlink:type="simple">33.9672°N 8.0421°E</named-content></named-content>, <named-content xmlns:xlink="http://www.w3.org/1999/xlink" content-type="dwc:institutional_code" xlink:type="simple">NMBE</named-content> 541953/1; Bou Hedma, 3.3.2006, leg. I. Abbes, <named-content xmlns:xlink="http://www.w3.org/1999/xlink" content-type="dwc:institutional_code" xlink:type="simple">NMBE</named-content> 551321/X; Oued Medzesar <named-content xmlns:xlink="http://www.w3.org/1999/xlink" content-type="dwc:institutional_code" xlink:type="simple">MHNG-MOLL</named-content> 115122/1; Ksar Sidi Aich 1, Gafsa, 29.4.2014, leg. Ezzine, <named-content xmlns:xlink="http://www.w3.org/1999/xlink" content-type="dwc:institutional_code" xlink:type="simple">NMBE</named-content> 549849/1, 549848/1, 549847/1; Ksar Sidi Aich 2, Gafsa, <named-content xmlns:xlink="http://www.w3.org/1999/xlink" content-type="dwc:verbatimCoordinates" xlink:type="simple"><named-content content-type="geo-json" specific-use="{&#34;type&#34;:&#34;Point&#34;,&#34;coordinates&#34;:[8.797200,34.706100]}" id="NCID0EHDBI" xlink:type="simple">34.7061°N 8.7972°E</named-content></named-content>, 9.12.2015, leg. Ezzine, <named-content xmlns:xlink="http://www.w3.org/1999/xlink" content-type="dwc:institutional_code" xlink:type="simple">NMBE</named-content> 549906/1, 549846/1, 547177/1, 541954/1; (Ksar Sidi Aich 1 is located ca. 200 m east of Ksar Sidi Aich 2); Henchir el Zitouna, Medenine, 10.2016, leg. Ezzine, <named-content xmlns:xlink="http://www.w3.org/1999/xlink" content-type="dwc:institutional_code" xlink:type="simple">NMBE</named-content> 551301/9, 551293/6, 551291/1, 551290/1, 551289/1, 551288/1, 549854/1. — Additional specimens in coll. Ezzine/Monastir.</p></tp:treatment-sec><tp:treatment-sec sec-type="diagnosis" id="SECID0EWDBI"><title>Diagnosis.</title><p>Shell creamy white throughout, upper teleoconch whorls with fine axial riblets, last whorl almost smooth, umbilicus open, narrow.</p></tp:treatment-sec><tp:treatment-sec sec-type="description" id="SECID0E2DBI"><title>Description.</title><p>Shell medium sized, depressed, creamy white with irregularly dispersed opaque spots, shell walls thick; protoconch very small, brownish to blackish, smooth, consisting of 1½ whorls; teleoconch consisting of up to 6 whorls, upper teleoconch whorls with fine axial riblets and a regular pattern of brownish axial flames fading out as subsutural dots; riblets becoming obsolete on the median teleoconch whorls, last whorl almost smooth with irregular rugosities; suture deep; aperture sub-spherical, slightly descending; umbilicus open, narrow, conical.</p><p>Genital anatomy. The genital anatomy of two adults specimens collected in Henchir el Zitouna and Sidi Aich 2 are illustrated.</p><p>Male part. penis club-shaped, thick, with a solid ring-like structure formed by the basis of the penial papilla; epiphallus longer than penis; penial retractor muscle inserting somewhat distal to the boundary between penis and epiphallus, muscle fascia weak; flagellum very short; penial papilla cone shaped, simple, with 2-3 small folds with a central pore at its tip.</p><p>Genital atrium. Expanded sac-like structure, with a strongly developed stimulator tissue. The stimulator consists of a thick and tightly upfolded part, connected to the internal tissue cone. The internal tissue cone is fleshy, solid, formed like a stick, and not fully separated from the stimulator.</p><p>Female part. Dart sacs in opposite position, very small; glandulae mucosae simple, tubes randomly attached on the vaginal wall between dart sacs and pedunculus; vagina long, pedunculus not strongly developed.</p><p>Measurements. Lectotype: <abbrev xmlns:xlink="http://www.w3.org/1999/xlink" xlink:title="shell height" id="ABBRID0EGEBI" xlink:type="simple">H</abbrev> = 14.5 mm; <abbrev xmlns:xlink="http://www.w3.org/1999/xlink" xlink:title="shell diameter" id="ABBRID0EKEBI" xlink:type="simple">D</abbrev> = 18.34 mm; <abbrev xmlns:xlink="http://www.w3.org/1999/xlink" xlink:title="peristome height" id="ABBRID0EOEBI" xlink:type="simple">PH</abbrev> = 9.93 mm; <abbrev xmlns:xlink="http://www.w3.org/1999/xlink" xlink:title="peristome diameter" id="ABBRID0ESEBI" xlink:type="simple">PD</abbrev> = 9.4 mm; <abbrev xmlns:xlink="http://www.w3.org/1999/xlink" xlink:title="number of whorls" id="ABBRID0EWEBI" xlink:type="simple">W</abbrev> = 6.</p></tp:treatment-sec><tp:treatment-sec sec-type="distribution" id="SECID0E1EBI"><title>Distribution</title><p>(Fig. <xref ref-type="fig" rid="F2">2</xref>). This species is known from southeastern Tunisia in the areas north and south of the Chott el Jerid. It also occurs in the Bou Hedma National Park <!--PageBreak-->in central Tunisia, where it obviously comes close to <italic><tp:taxon-name><tp:taxon-name-part taxon-name-part-type="genus" reg="Helix">H.</tp:taxon-name-part> <tp:taxon-name-part taxon-name-part-type="species" reg="latastei">latastei</tp:taxon-name-part></tp:taxon-name></italic>. Our records from Bou Hedma National Park originate from two different sources, and the exact collecting sites are not known. A sympatric occurrence cannot be excluded. The type locality Foum Hallouf as given by Letourneux and Bourguignat is also imprecise, this term is used for a larger area east of the small hill chain between Dkhilet Toujane and Beharya; <!--PageBreak-->the locality Henchir el Zitouna is situated in the centre of this area, so these specimens can be considered as topotypes (Fig. <xref ref-type="fig" rid="F2">2</xref>).</p></tp:treatment-sec><tp:treatment-sec sec-type="remarks" id="SECID0EXFBI"><title>Remarks.</title><p>Besides the genetic difference observed (see Figs <xref ref-type="fig" rid="F5">8</xref>, <xref ref-type="fig" rid="F6">9</xref>), there are also slight differences found in the morphology of both, shells, and genital organs. The shell of <italic><tp:taxon-name><tp:taxon-name-part taxon-name-part-type="genus" reg="Xerocrassa">X.</tp:taxon-name-part> <tp:taxon-name-part taxon-name-part-type="species" reg="latasteopsis">latasteopsis</tp:taxon-name-part></tp:taxon-name></italic> is always white (with up to five brown spiral bands in <italic><tp:taxon-name><tp:taxon-name-part taxon-name-part-type="genus" reg="Xerocrassa">X.</tp:taxon-name-part> <tp:taxon-name-part taxon-name-part-type="species" reg="latastei">latastei</tp:taxon-name-part></tp:taxon-name></italic>), the riblets are fine (much stronger in <italic><tp:taxon-name><tp:taxon-name-part taxon-name-part-type="genus" reg="Xerocrassa">X.</tp:taxon-name-part> <tp:taxon-name-part taxon-name-part-type="species" reg="latastei">latastei</tp:taxon-name-part></tp:taxon-name></italic>), the lower whorls are smooth and a bit wrinkled (ribbed throughout in <italic><tp:taxon-name><tp:taxon-name-part taxon-name-part-type="genus" reg="Xerocrassa">X.</tp:taxon-name-part> <tp:taxon-name-part taxon-name-part-type="species" reg="latastei">latastei</tp:taxon-name-part></tp:taxon-name></italic>), and the umbilicus is narrow (somewhat larger in <italic><tp:taxon-name><tp:taxon-name-part taxon-name-part-type="genus" reg="Xerocrassa">X.</tp:taxon-name-part> <tp:taxon-name-part taxon-name-part-type="species" reg="latastei">latastei</tp:taxon-name-part></tp:taxon-name></italic>). The penial papilla is short conical in <italic><tp:taxon-name><tp:taxon-name-part taxon-name-part-type="genus" reg="Xerocrassa">X.</tp:taxon-name-part> <tp:taxon-name-part taxon-name-part-type="species" reg="latasteopsis">latasteopsis</tp:taxon-name-part></tp:taxon-name></italic> (elongate in <italic><tp:taxon-name><tp:taxon-name-part taxon-name-part-type="genus" reg="Xerocrassa">X.</tp:taxon-name-part> <tp:taxon-name-part taxon-name-part-type="species" reg="latastei">latastei</tp:taxon-name-part></tp:taxon-name></italic>), and the flagellum is short if compared to the epiphallus (longer in <italic><tp:taxon-name><tp:taxon-name-part taxon-name-part-type="genus" reg="Xerocrassa">X.</tp:taxon-name-part> <tp:taxon-name-part taxon-name-part-type="species" reg="latastei">latastei</tp:taxon-name-part></tp:taxon-name></italic>).</p><p>When describing their <italic><tp:taxon-name><tp:taxon-name-part taxon-name-part-type="genus" reg="Helix">Helix</tp:taxon-name-part> <tp:taxon-name-part taxon-name-part-type="species" reg="latastei">latastei</tp:taxon-name-part></tp:taxon-name></italic>, Letourneux and Bourguignat mentioned several localities for this species from Algeria. However, it turned out that these localities had been mentioned earlier by Bourguignat in his description of <italic><tp:taxon-name><tp:taxon-name-part taxon-name-part-type="genus" reg="Helix">Helix</tp:taxon-name-part> <tp:taxon-name-part taxon-name-part-type="species" reg="lacertarum">lacertarum</tp:taxon-name-part></tp:taxon-name></italic> in 1863. Obviously, Letourneux and Bourguignat in 1887 considered both nominal species to be conspecific without clearly stating this opinion. After examination of all specimens in the collection of Bourguignat we come to the conclusion that, for the time being, the Algerian shells have to be considered as a separate species.</p></tp:treatment-sec><tp:treatment-sec><!--Section generated to contain objects referenced in tp:taxon-treatment.--><fig id="F2" position="float" orientation="portrait"><label>Figure 2.</label><caption><p>Distribution of <italic><tp:taxon-name><tp:taxon-name-part taxon-name-part-type="genus" reg="Xerocrassa">Xerocrassa</tp:taxon-name-part> <tp:taxon-name-part taxon-name-part-type="species" reg="latastei">latastei</tp:taxon-name-part></tp:taxon-name></italic>, <italic><tp:taxon-name><tp:taxon-name-part taxon-name-part-type="genus" reg="Xerocrassa">Xerocrassa</tp:taxon-name-part> <tp:taxon-name-part taxon-name-part-type="species" reg="latasteopsis">latasteopsis</tp:taxon-name-part></tp:taxon-name></italic> and <italic><tp:taxon-name><tp:taxon-name-part taxon-name-part-type="genus" reg="Xerocrassa">Xerocrassa</tp:taxon-name-part> <tp:taxon-name-part taxon-name-part-type="species" reg="lacertara">lacertara</tp:taxon-name-part></tp:taxon-name></italic>.</p></caption><graphic xmlns:xlink="http://www.w3.org/1999/xlink" xlink:href="zookeys-712-001-g002.jpg" position="float" orientation="portrait" xlink:type="simple" id="oo_164250.jpg"/></fig><fig id="F3" position="float" orientation="portrait"><label>Figure 3.</label><caption><p>Anatomy of genital organs of <italic><tp:taxon-name><tp:taxon-name-part taxon-name-part-type="genus" reg="Xerocrassa">Xerocrassa</tp:taxon-name-part> <tp:taxon-name-part taxon-name-part-type="species" reg="latasteopsis">latasteopsis</tp:taxon-name-part></tp:taxon-name></italic>; <bold>A</bold> <italic><tp:taxon-name><tp:taxon-name-part taxon-name-part-type="genus" reg="Xerocrassa">X.</tp:taxon-name-part> <tp:taxon-name-part taxon-name-part-type="species" reg="latasteopsis">latasteopsis</tp:taxon-name-part></tp:taxon-name></italic>, <named-content xmlns:xlink="http://www.w3.org/1999/xlink" content-type="dwc:institutional_code" xlink:type="simple">NMBE</named-content> 551301, Henchir el Zitouna: situs, penial lumen and atrial lumen <bold>B</bold> <italic><tp:taxon-name><tp:taxon-name-part taxon-name-part-type="genus" reg="Xerocrassa">X.</tp:taxon-name-part> <tp:taxon-name-part taxon-name-part-type="species" reg="latasteopsis">latasteopsis</tp:taxon-name-part></tp:taxon-name></italic> <named-content xmlns:xlink="http://www.w3.org/1999/xlink" content-type="dwc:institutional_code" xlink:type="simple">NMBE</named-content> 549906, Sidi Aich 2, situs, penial lumen; and atrial lumen.</p></caption><graphic xmlns:xlink="http://www.w3.org/1999/xlink" xlink:href="zookeys-712-001-g003.jpg" position="float" orientation="portrait" xlink:type="simple" id="oo_164251.jpg"/></fig><fig id="F4" position="float" orientation="portrait"><label>Figures 4–7.</label><caption><p>
              <italic><tp:taxon-name><tp:taxon-name-part taxon-name-part-type="genus" reg="Xerocrassa">Xerocrassa</tp:taxon-name-part></tp:taxon-name></italic> species. <bold>4</bold> <italic><tp:taxon-name><tp:taxon-name-part taxon-name-part-type="genus" reg="Xerocrassa">Xerocrassa</tp:taxon-name-part> <tp:taxon-name-part taxon-name-part-type="species" reg="latastei">latastei</tp:taxon-name-part></tp:taxon-name></italic>, lectotype <named-content xmlns:xlink="http://www.w3.org/1999/xlink" content-type="dwc:institutional_code" xlink:type="simple">MHNG-MOLL</named-content> 115121, Ketenna [= Kettana], <abbrev xmlns:xlink="http://www.w3.org/1999/xlink" xlink:title="shell diameter" id="ABBRID0EHQCI" xlink:type="simple">D</abbrev> = 15.9 mm <bold>5</bold> <italic><tp:taxon-name><tp:taxon-name-part taxon-name-part-type="genus" reg="Xerocrassa">Xerocrassa</tp:taxon-name-part> <tp:taxon-name-part taxon-name-part-type="species" reg="latasteopsis">latasteopsis</tp:taxon-name-part></tp:taxon-name></italic>, lectotype <named-content xmlns:xlink="http://www.w3.org/1999/xlink" content-type="dwc:institutional_code" xlink:type="simple">MHNG-MOLL</named-content> 115131, Foum Hallouf, <abbrev xmlns:xlink="http://www.w3.org/1999/xlink" xlink:title="shell diameter" id="ABBRID0E4QCI" xlink:type="simple">D</abbrev> = 18.34 mm <bold>6</bold> <italic><tp:taxon-name><tp:taxon-name-part taxon-name-part-type="genus" reg="Xerocrassa">Xerocrassa</tp:taxon-name-part> <tp:taxon-name-part taxon-name-part-type="species" reg="latasteopsis">latasteopsis</tp:taxon-name-part></tp:taxon-name></italic>, <named-content xmlns:xlink="http://www.w3.org/1999/xlink" content-type="dwc:institutional_code" xlink:type="simple">NMBE</named-content> 549906, Sidi Aich 2, <abbrev xmlns:xlink="http://www.w3.org/1999/xlink" xlink:title="shell diameter" id="ABBRID0ETRCI" xlink:type="simple">D</abbrev> = 18.2 mm <bold>7</bold> <italic><tp:taxon-name><tp:taxon-name-part taxon-name-part-type="genus" reg="Xerocrassa">Xerocrassa</tp:taxon-name-part> <tp:taxon-name-part taxon-name-part-type="species" reg="lacertara">lacertara</tp:taxon-name-part></tp:taxon-name></italic>, syntype <named-content xmlns:xlink="http://www.w3.org/1999/xlink" content-type="dwc:institutional_code" xlink:type="simple">MHNG-MOLL</named-content> 114001, “Plaines entre Djelfa et El-Aghouat”, <abbrev xmlns:xlink="http://www.w3.org/1999/xlink" xlink:title="shell diameter" id="ABBRID0EJSCI" xlink:type="simple">D</abbrev> = 11.8 mm.</p></caption><graphic xmlns:xlink="http://www.w3.org/1999/xlink" xlink:href="zookeys-712-001-g004.jpg" position="float" orientation="portrait" xlink:type="simple" id="oo_164252.jpg"/></fig><fig id="F5" position="float" orientation="portrait"><label>Figure 8.</label><caption><p>Haplotype Network showed the number of variable sites. <bold>A</bold> Haplotypes and numbers of variables sites based on mitochondrial markers <bold>B</bold> Haplotypes numbers of variables sites based on concatenated mitochondrial and nuclear data.</p></caption><graphic xmlns:xlink="http://www.w3.org/1999/xlink" xlink:href="zookeys-712-001-g005.jpg" position="float" orientation="portrait" xlink:type="simple" id="oo_164253.jpg"/></fig><fig id="F6" position="float" orientation="portrait"><label>Figure 9.</label><caption><p>Phylogenetic trees obtained by Bayesian inference (<abbrev xmlns:xlink="http://www.w3.org/1999/xlink" xlink:title="Bayesian inference" id="ABBRID0E12CI" xlink:type="simple">BI</abbrev>) and Maximum Likelihood (<abbrev xmlns:xlink="http://www.w3.org/1999/xlink" xlink:title="Maximum Likelihood" id="ABBRID0E52CI" xlink:type="simple">ML</abbrev>) methods. <bold>A</bold> Tree inferred based on partial mitochondrial sequences of <abbrev xmlns:xlink="http://www.w3.org/1999/xlink" xlink:title="Cytochrome c oxidase subunit I" id="ABBRID0EE3CI" xlink:type="simple">COI</abbrev> and <abbrev xmlns:xlink="http://www.w3.org/1999/xlink" xlink:title="16S ribosomal RNA subunit" id="ABBRID0EI3CI" xlink:type="simple">16S</abbrev> <bold>B</bold> Tree inferred based on mitochondrial data, partial sequences of 5.8S, complete sequence of ITS2 and partial sequence of 28S rRNA. Posterior probability (PB) obtained from Bayesian analysis and bootstrap values obtained from Maximum likelihood (<abbrev xmlns:xlink="http://www.w3.org/1999/xlink" xlink:title="Maximum Likelihood" id="ABBRID0EO3CI" xlink:type="simple">ML</abbrev>) were presented on each node (*: BS= 100).</p></caption><graphic xmlns:xlink="http://www.w3.org/1999/xlink" xlink:href="zookeys-712-001-g006.jpg" position="float" orientation="portrait" xlink:type="simple" id="oo_164254.jpg"/></fig></tp:treatment-sec></tp:taxon-treatment>
