# Supplementary material for: At home at least: the taxonomic position of some north African Xerocrassa species (Pulmonata, )
Source: Zookeys. 2017 Oct 26;(712):1–27. doi: 10.3897/zookeys.712.13066 (PMC5674202; doi:10.3897/zookeys.712.13066)
Supplement: XML Treatment for Xerocrassa (Xerocrassa) lacertara [file zookeys.712.13066-treatment3.xml]

<!DOCTYPE tp:taxon-treatment
  PUBLIC "-//TaxonX//DTD Taxonomic Treatment Publishing DTD v0 20100105//EN" "tax-treatment-NSO.dtd">
<tp:taxon-treatment xmlns:tp="http://www.plazi.org/taxpub"><tp:treatment-meta><kwd-group><label>Taxon classification</label><kwd><named-content xmlns:xlink="http://www.w3.org/1999/xlink" content-type="kingdom">Animalia</named-content></kwd><kwd><named-content xmlns:xlink="http://www.w3.org/1999/xlink" content-type="order">Pulmonata</named-content></kwd><kwd><named-content xmlns:xlink="http://www.w3.org/1999/xlink" content-type="family">Geomitridae</named-content></kwd></kwd-group><mixed-citation publication-type="journal"><person-group><name><surname>Ezzine</surname><given-names>Issaad Kawther</given-names></name><name><surname>Pfarrer</surname><given-names>Beat</given-names></name><name><surname>Dimassi</surname><given-names>Najet</given-names></name><name><surname>Said</surname><given-names>Khaled</given-names></name><name><surname>Neubert</surname><given-names>Eike</given-names></name></person-group><article-title>At home at least: the taxonomic position of some north African <italic><tp:taxon-name><tp:taxon-name-part taxon-name-part-type="genus" reg="Xerocrassa">Xerocrassa</tp:taxon-name-part></tp:taxon-name></italic> species (<tp:taxon-name><tp:taxon-name-part taxon-name-part-type="infraclass">Pulmonata</tp:taxon-name-part></tp:taxon-name>, <tp:taxon-name>Geomitridae</tp:taxon-name>)</article-title><source>Zookeys</source><day>26</day><month>10</month><year>2017</year><volume>2017</volume><issue>712</issue><fpage>1</fpage><lpage>27</lpage><pub-id pub-id-type="doi">10.3897/zookeys.712.13066</pub-id></mixed-citation></tp:treatment-meta><tp:nomenclature><tp:taxon-name>
              <tp:taxon-name-part taxon-name-part-type="genus" reg="Xerocrassa">Xerocrassa</tp:taxon-name-part> (<tp:taxon-name-part taxon-name-part-type="subgenus" reg="Xerocrassa">Xerocrassa</tp:taxon-name-part>) <tp:taxon-name-part taxon-name-part-type="species" reg="lacertara">lacertara</tp:taxon-name-part></tp:taxon-name><tp:taxon-authority>(Bourguignat, 1863)</tp:taxon-authority><xref ref-type="fig" rid="F2">Figs 2</xref><xref ref-type="fig" rid="F4">, 7</xref><tp:nomenclature-citation-list><tp:nomenclature-citation><tp:taxon-name/><comment>1863 <tp:taxon-name><tp:taxon-name-part taxon-name-part-type="genus" reg="Helix">Helix</tp:taxon-name-part> <tp:taxon-name-part taxon-name-part-type="species" reg="lacertarum">lacertarum</tp:taxon-name-part></tp:taxon-name> Bourguignat Malacologie de l’Algérie, I: 209 [Plaines entre Djelfa et El-Aghouat (de la Péraudière)]. </comment></tp:nomenclature-citation><tp:nomenclature-citation><tp:taxon-name/><comment>1863 <tp:taxon-name><tp:taxon-name-part taxon-name-part-type="genus" reg="Helix">Helix</tp:taxon-name-part> <tp:taxon-name-part taxon-name-part-type="species" reg="lacertarum">lacertarum</tp:taxon-name-part> <tp:taxon-name-part taxon-name-part-type="infraspecific-rank">var.</tp:taxon-name-part> <tp:taxon-name-part taxon-name-part-type="variety" reg="minor">minor</tp:taxon-name-part></tp:taxon-name> Bourguignat Malacologie de l’Algérie, I: 209 [collines d’Ogla-Zemera, à 10 lieues nord-ouest de Bou-Saâda (Marès)]. </comment></tp:nomenclature-citation><tp:nomenclature-citation><tp:taxon-name/><comment>1898 <tp:taxon-name><tp:taxon-name-part taxon-name-part-type="genus" reg="Helix">Helix</tp:taxon-name-part> <tp:taxon-name-part taxon-name-part-type="species" reg="lacertarum">lacertarum</tp:taxon-name-part></tp:taxon-name>, Pallary, Comptes rendu de l’association française pour l’avancement des Sciences [Saint-Etienne], 26 (2) [1897]: 557. </comment></tp:nomenclature-citation></tp:nomenclature-citation-list></tp:nomenclature><tp:treatment-sec sec-type="Type specimens" id="SECID0ETMBI"><title>Type specimens.</title><p>
              <italic><tp:taxon-name><tp:taxon-name-part taxon-name-part-type="species" reg="lacertarum">lacertarum</tp:taxon-name-part></tp:taxon-name></italic>: Syntypes <named-content xmlns:xlink="http://www.w3.org/1999/xlink" content-type="dwc:institutional_code" xlink:type="simple">MHNG-MOLL</named-content> 114001/5; <tp:taxon-name><tp:taxon-name-part taxon-name-part-type="species" reg="minor">minor</tp:taxon-name-part></tp:taxon-name>: syntype <named-content xmlns:xlink="http://www.w3.org/1999/xlink" content-type="dwc:institutional_code" xlink:type="simple">MHNG-MOLL</named-content> 114006/1.</p></tp:treatment-sec><tp:treatment-sec sec-type="Additional specimens" id="SECID0EWNBI"><title>Additional specimens.</title><p>“Djebel Sahari près de Djelfa (<named-content xmlns:xlink="http://www.w3.org/1999/xlink" content-type="dwc:verbatimCoordinates" xlink:type="simple"><named-content content-type="geo-json" specific-use="{&#34;type&#34;:&#34;Point&#34;,&#34;coordinates&#34;:[3.255200,34.674300]}" id="NCID0E6NBI" xlink:type="simple">34.6743°N 3.2552°E</named-content></named-content>) <named-content xmlns:xlink="http://www.w3.org/1999/xlink" content-type="dwc:institutional_code" xlink:type="simple">MHNG-MOLL</named-content> 114003/10; “entre le rocher du Sel et Mesram” (<named-content xmlns:xlink="http://www.w3.org/1999/xlink" content-type="dwc:verbatimCoordinates" xlink:type="simple"><named-content content-type="geo-json" specific-use="{&#34;type&#34;:&#34;Point&#34;,&#34;coordinates&#34;:[3.092100,34.837500]}" id="NCID0EMOBI" xlink:type="simple">34.8375°N 3.0921°E</named-content></named-content>) <named-content xmlns:xlink="http://www.w3.org/1999/xlink" content-type="dwc:institutional_code" xlink:type="simple">MHNG-MOLL</named-content> 114004/8; “entre Aïn Ouessera et Bou Ghezoul” (<named-content xmlns:xlink="http://www.w3.org/1999/xlink" content-type="dwc:verbatimCoordinates" xlink:type="simple"><named-content content-type="geo-json" specific-use="{&#34;type&#34;:&#34;Point&#34;,&#34;coordinates&#34;:[2.899200,35.581900]}" id="NCID0EZOBI" xlink:type="simple">35.5819°N 2.8992°E</named-content></named-content>) <named-content xmlns:xlink="http://www.w3.org/1999/xlink" content-type="dwc:institutional_code" xlink:type="simple">MHNG-MOLL</named-content> 114005/11; “Aïn-Seba, près de Bousaada” (<named-content xmlns:xlink="http://www.w3.org/1999/xlink" content-type="dwc:verbatimCoordinates" xlink:type="simple"><named-content content-type="geo-json" specific-use="{&#34;type&#34;:&#34;Point&#34;,&#34;coordinates&#34;:[4.176300,35.211800]}" id="NCID0EGPBI" xlink:type="simple">35.2118°N 4.1763°E</named-content></named-content>) <named-content xmlns:xlink="http://www.w3.org/1999/xlink" content-type="dwc:institutional_code" xlink:type="simple">MHNG-MOLL</named-content> 114007/1. — Localities mentioned in the synonymy of <italic><tp:taxon-name><tp:taxon-name-part taxon-name-part-type="genus" reg="Xerocrassa">X.</tp:taxon-name-part> <tp:taxon-name-part taxon-name-part-type="species" reg="latastei">latastei</tp:taxon-name-part></tp:taxon-name></italic>, but not represented in Bourguignat’s collection: “Ouled Naïl près de Biskraoù” (<named-content xmlns:xlink="http://www.w3.org/1999/xlink" content-type="dwc:verbatimCoordinates" xlink:type="simple"><named-content content-type="geo-json" specific-use="{&#34;type&#34;:&#34;Point&#34;,&#34;coordinates&#34;:[5.751040,34.837000]}" id="NCID0E5PBI" xlink:type="simple">34.8370°N 5.75104°E</named-content></named-content>); “à Aïn-Gussera” (= Ain Oussera <named-content xmlns:xlink="http://www.w3.org/1999/xlink" content-type="dwc:verbatimCoordinates" xlink:type="simple"><named-content content-type="geo-json" specific-use="{&#34;type&#34;:&#34;Point&#34;,&#34;coordinates&#34;:[2.904500,35.449500]}" id="NCID0EGQBI" xlink:type="simple">35.4495°N 2.9045°E</named-content></named-content>); “à Bou Ghezoul sur les hauts plateaux” (= Boughezoul <named-content xmlns:xlink="http://www.w3.org/1999/xlink" content-type="dwc:verbatimCoordinates" xlink:type="simple"><named-content content-type="geo-json" specific-use="{&#34;type&#34;:&#34;Point&#34;,&#34;coordinates&#34;:[2.848200,35.699200]}" id="NCID0EOQBI" xlink:type="simple">35.6992°N 2.8482°E</named-content></named-content>); “entre Boghar et Laghouat” (<named-content xmlns:xlink="http://www.w3.org/1999/xlink" content-type="dwc:verbatimCoordinates" xlink:type="simple"><named-content content-type="geo-json" specific-use="{&#34;type&#34;:&#34;Point&#34;,&#34;coordinates&#34;:[3.174700,34.755400]}" id="NCID0EWQBI" xlink:type="simple">34.7554°N 3.1747°E</named-content></named-content>) “et entre cette ville et Djelfa” (<named-content xmlns:xlink="http://www.w3.org/1999/xlink" content-type="dwc:verbatimCoordinates" xlink:type="simple"><named-content content-type="geo-json" specific-use="{&#34;type&#34;:&#34;Point&#34;,&#34;coordinates&#34;:[3.099800,34.257700]}" id="NCID0E5QBI" xlink:type="simple">34.2577°N 3.0998°E</named-content></named-content>). — unclear: <named-content xmlns:xlink="http://www.w3.org/1999/xlink" content-type="dwc:institutional_code" xlink:type="simple">MHNG-MOLL</named-content> 114002/1, Saïda (pr. Oran); <named-content xmlns:xlink="http://www.w3.org/1999/xlink" content-type="dwc:institutional_code" xlink:type="simple">MHNG-MOLL</named-content> 114008/1 Sebdou (pr. Oran).</p></tp:treatment-sec><tp:treatment-sec sec-type="description" id="SECID0ENRBI"><title>Description.</title><p>Shell small, globular, basic colour creamy-whitish; protoconch very small, brownish, consisting of two whorls; teleoconch with many axial riblets, surface <!--PageBreak-->submalleate; whorls well rounded, with a moderately deep suture; last whorl with a single brown band at the periphery, often dissolved to a string of brown stripes; dark spots may occur usually irregularly spread all over the teleoconch, sometimes arranged in axial stripes; aperture semioval, with a small white lip; peristome small, sharp; umbilicus narrow, nearly completely obscured by a reflection of the columellar callus.</p><p>Measurements (syntype). <abbrev xmlns:xlink="http://www.w3.org/1999/xlink" xlink:title="shell diameter" id="ABBRID0EXRBI" xlink:type="simple">D</abbrev>: 11.8 mm; <abbrev xmlns:xlink="http://www.w3.org/1999/xlink" xlink:title="shell height" id="ABBRID0E2RBI" xlink:type="simple">H</abbrev>: 10.1 mm; <abbrev xmlns:xlink="http://www.w3.org/1999/xlink" xlink:title="peristome diameter" id="ABBRID0E6RBI" xlink:type="simple">PD</abbrev>: 6.7 mm; <abbrev xmlns:xlink="http://www.w3.org/1999/xlink" xlink:title="peristome height" id="ABBRID0EDSBI" xlink:type="simple">PH</abbrev>: 5.63 mm; <abbrev xmlns:xlink="http://www.w3.org/1999/xlink" xlink:title="number of whorls" id="ABBRID0EHSBI" xlink:type="simple">W</abbrev>: 5.75.</p><!--PageBreak--></tp:treatment-sec><tp:treatment-sec sec-type="distribution" id="SECID0EMSBI"><title>Distribution</title><p>(Fig. <xref ref-type="fig" rid="F2">2</xref>): <italic><tp:taxon-name><tp:taxon-name-part taxon-name-part-type="genus" reg="Xerocrassa">Xerocrassa</tp:taxon-name-part> <tp:taxon-name-part taxon-name-part-type="species" reg="lacertara">lacertara</tp:taxon-name-part></tp:taxon-name></italic> is hitherto only known from the collection of Bourguignat, and seems to live restricted to the arid areas in eastern Algeria.</p></tp:treatment-sec><tp:treatment-sec sec-type="remarks" id="SECID0EBTBI"><title>Remark.</title><p>Deduced from its shell morphology, this species is close to <italic><tp:taxon-name><tp:taxon-name-part taxon-name-part-type="genus" reg="Xerocrassa">X.</tp:taxon-name-part> <tp:taxon-name-part taxon-name-part-type="species" reg="latastei">latastei</tp:taxon-name-part></tp:taxon-name></italic>. Both species share the globular shell form, the glossy shell surface, the ribbing mode, and the colouration pattern. In the absence of preserved specimens, we used these criteria to classify this species within the genus <italic><tp:taxon-name><tp:taxon-name-part taxon-name-part-type="genus" reg="Xerocrassa">Xerocrassa</tp:taxon-name-part></tp:taxon-name></italic>. It differs from <italic><tp:taxon-name><tp:taxon-name-part taxon-name-part-type="genus" reg="Xerocrassa">X.</tp:taxon-name-part> <tp:taxon-name-part taxon-name-part-type="species" reg="latastei">latastei</tp:taxon-name-part></tp:taxon-name></italic> in size (smaller in <italic><tp:taxon-name><tp:taxon-name-part taxon-name-part-type="genus" reg="Xerocrassa">X.</tp:taxon-name-part> <tp:taxon-name-part taxon-name-part-type="species" reg="lacertara">lacertara</tp:taxon-name-part></tp:taxon-name></italic>), in the umbilicus, which is more strongly covered in <italic><tp:taxon-name><tp:taxon-name-part taxon-name-part-type="genus" reg="Xerocrassa">X.</tp:taxon-name-part> <tp:taxon-name-part taxon-name-part-type="species" reg="lacertara">lacertara</tp:taxon-name-part></tp:taxon-name></italic> than in <italic><tp:taxon-name><tp:taxon-name-part taxon-name-part-type="genus" reg="Xerocrassa">X.</tp:taxon-name-part> <tp:taxon-name-part taxon-name-part-type="species" reg="latastei">latastei</tp:taxon-name-part></tp:taxon-name></italic>, in the more pronounced ribbing pattern of the teleoconch whorls, and the missing granulation of the upper teleoconch (in <italic><tp:taxon-name><tp:taxon-name-part taxon-name-part-type="genus" reg="Xerocrassa">X.</tp:taxon-name-part> <tp:taxon-name-part taxon-name-part-type="species" reg="latastei">latastei</tp:taxon-name-part></tp:taxon-name></italic>), which is malleate in <italic><tp:taxon-name><tp:taxon-name-part taxon-name-part-type="genus" reg="Xerocrassa">X.</tp:taxon-name-part> <tp:taxon-name-part taxon-name-part-type="species" reg="lacertara">lacertara</tp:taxon-name-part></tp:taxon-name></italic>.</p><p>When describing <italic><tp:taxon-name><tp:taxon-name-part taxon-name-part-type="genus" reg="Xerocrassa">X.</tp:taxon-name-part> <tp:taxon-name-part taxon-name-part-type="species" reg="latastei">latastei</tp:taxon-name-part></tp:taxon-name></italic>, Bourguignat mentioned some of the localities, where he recorded <italic><tp:taxon-name><tp:taxon-name-part taxon-name-part-type="genus" reg="Xerocrassa">X.</tp:taxon-name-part> <tp:taxon-name-part taxon-name-part-type="species" reg="lacertara">lacertara</tp:taxon-name-part></tp:taxon-name></italic> 34 years before. This proves that he had no clear concept of <!--PageBreak-->these two species. Looking to the distribution patterns, both species are separated by a large area (ca. 300 km as the crow flies) without any record of the one or the other species. This is not simply an artefact due to undersampling, because the southern part of the province of Constantine is relatively well represented in his collection. For this reason and the pronounced differences in shell morphology we keep these two taxa as separate species until preserved animals from Algeria can be studied.</p><p>There are two records for this species from western Algeria south of Oran in MHNG, but their presences in the area needs reconfirmation in order to avoid any mis-labelling in the museum. <xref ref-type="bibr" rid="B44">Pallary (1898)</xref> records the species from “sur les berges de l’O. Souag (= O. el Hammam), à 12 kilomètres S.-O. d’Aïn Fekan”. These specimens were not seen by the authors, and thus their identity remains uncertain.</p></tp:treatment-sec><tp:treatment-sec><!--Section generated to contain objects referenced in tp:taxon-treatment.--><fig id="F2" position="float" orientation="portrait"><label>Figure 2.</label><caption><p>Distribution of <italic><tp:taxon-name><tp:taxon-name-part taxon-name-part-type="genus" reg="Xerocrassa">Xerocrassa</tp:taxon-name-part> <tp:taxon-name-part taxon-name-part-type="species" reg="latastei">latastei</tp:taxon-name-part></tp:taxon-name></italic>, <italic><tp:taxon-name><tp:taxon-name-part taxon-name-part-type="genus" reg="Xerocrassa">Xerocrassa</tp:taxon-name-part> <tp:taxon-name-part taxon-name-part-type="species" reg="latasteopsis">latasteopsis</tp:taxon-name-part></tp:taxon-name></italic> and <italic><tp:taxon-name><tp:taxon-name-part taxon-name-part-type="genus" reg="Xerocrassa">Xerocrassa</tp:taxon-name-part> <tp:taxon-name-part taxon-name-part-type="species" reg="lacertara">lacertara</tp:taxon-name-part></tp:taxon-name></italic>.</p></caption><graphic xmlns:xlink="http://www.w3.org/1999/xlink" xlink:href="zookeys-712-001-g002.jpg" position="float" orientation="portrait" xlink:type="simple" id="oo_164250.jpg"/></fig><fig id="F4" position="float" orientation="portrait"><label>Figures 4–7.</label><caption><p>
              <italic><tp:taxon-name><tp:taxon-name-part taxon-name-part-type="genus" reg="Xerocrassa">Xerocrassa</tp:taxon-name-part></tp:taxon-name></italic> species. <bold>4</bold> <italic><tp:taxon-name><tp:taxon-name-part taxon-name-part-type="genus" reg="Xerocrassa">Xerocrassa</tp:taxon-name-part> <tp:taxon-name-part taxon-name-part-type="species" reg="latastei">latastei</tp:taxon-name-part></tp:taxon-name></italic>, lectotype <named-content xmlns:xlink="http://www.w3.org/1999/xlink" content-type="dwc:institutional_code" xlink:type="simple">MHNG-MOLL</named-content> 115121, Ketenna [= Kettana], <abbrev xmlns:xlink="http://www.w3.org/1999/xlink" xlink:title="shell diameter" id="ABBRID0EHQCI" xlink:type="simple">D</abbrev> = 15.9 mm <bold>5</bold> <italic><tp:taxon-name><tp:taxon-name-part taxon-name-part-type="genus" reg="Xerocrassa">Xerocrassa</tp:taxon-name-part> <tp:taxon-name-part taxon-name-part-type="species" reg="latasteopsis">latasteopsis</tp:taxon-name-part></tp:taxon-name></italic>, lectotype <named-content xmlns:xlink="http://www.w3.org/1999/xlink" content-type="dwc:institutional_code" xlink:type="simple">MHNG-MOLL</named-content> 115131, Foum Hallouf, <abbrev xmlns:xlink="http://www.w3.org/1999/xlink" xlink:title="shell diameter" id="ABBRID0E4QCI" xlink:type="simple">D</abbrev> = 18.34 mm <bold>6</bold> <italic><tp:taxon-name><tp:taxon-name-part taxon-name-part-type="genus" reg="Xerocrassa">Xerocrassa</tp:taxon-name-part> <tp:taxon-name-part taxon-name-part-type="species" reg="latasteopsis">latasteopsis</tp:taxon-name-part></tp:taxon-name></italic>, <named-content xmlns:xlink="http://www.w3.org/1999/xlink" content-type="dwc:institutional_code" xlink:type="simple">NMBE</named-content> 549906, Sidi Aich 2, <abbrev xmlns:xlink="http://www.w3.org/1999/xlink" xlink:title="shell diameter" id="ABBRID0ETRCI" xlink:type="simple">D</abbrev> = 18.2 mm <bold>7</bold> <italic><tp:taxon-name><tp:taxon-name-part taxon-name-part-type="genus" reg="Xerocrassa">Xerocrassa</tp:taxon-name-part> <tp:taxon-name-part taxon-name-part-type="species" reg="lacertara">lacertara</tp:taxon-name-part></tp:taxon-name></italic>, syntype <named-content xmlns:xlink="http://www.w3.org/1999/xlink" content-type="dwc:institutional_code" xlink:type="simple">MHNG-MOLL</named-content> 114001, “Plaines entre Djelfa et El-Aghouat”, <abbrev xmlns:xlink="http://www.w3.org/1999/xlink" xlink:title="shell diameter" id="ABBRID0EJSCI" xlink:type="simple">D</abbrev> = 11.8 mm.</p></caption><graphic xmlns:xlink="http://www.w3.org/1999/xlink" xlink:href="zookeys-712-001-g004.jpg" position="float" orientation="portrait" xlink:type="simple" id="oo_164252.jpg"/></fig></tp:treatment-sec><ref-list><ref id="B44"><mixed-citation xmlns:xlink="http://www.w3.org/1999/xlink" xlink:type="simple">
          <person-group><name name-style="western"><surname>Pallary</surname><given-names>P</given-names></name></person-group> (<year>1898</year>) Première contribution à l’étude de la faune malacologique de nord-ouest de l’Afrique. Comptes rendus de l’Association française pour l’Avancement des Sciences, Saint-Etienne, Paris, 27(2) [1897]: 556-563. [pl. 5]</mixed-citation></ref></ref-list></tp:taxon-treatment>
